# Supplementary material for: Mapping QTLs for Breast Muscle Weight in an F2 Intercross between Native Japanese Nagoya and White Plymouth Rock Chicken Breeds
Source: Life (Basel). 2021 Jul 27;11(8):754. doi: 10.3390/life11080754 (PMC8399377; doi:10.3390/life11080754)
Supplement: Supplementary file 1 [file life-11-00754-s001.zip]

Archive with 1 entries (1 files):
- life-1296169-supplementary.pdf
